# Supplementary material for: Examining the Relationship Between Sarcopenia and Rotator Cuff Tears: A Retrospective Comparative Study
Source: J Clin Med. 2025 Jan 2;14(1):220. doi: 10.3390/jcm14010220 (PMC11721911; doi:10.3390/jcm14010220)
Supplement: Supplementary file 1 [file jcm-14-00220-s001.zip]

Archive with 2 entries (2 files):
- Supplemental Table S1.pdf
- Supplementary Figure S1.pdf
